# Supplementary material for: Construction of a DNA Methylation Map of Argali Hybrid Sheep During Mo Infection
Source: Microorganisms. 2026 Mar 6;14(3):597. doi: 10.3390/microorganisms14030597 (PMC13028814; doi:10.3390/microorganisms14030597)
Supplement: Supplementary file 1 [file microorganisms-14-00597-s001.zip]

Archive with 1 entries (1 files):
- microorganisms-4164624-supplementary.pdf
